# Supplementary material for: Effects of Isoxazolyl Steroids on Key Genes of Sonic Hedgehog Cascade Expression in Tumor Cells
Source: Molecules. 2024 Aug 26;29(17):4026. doi: 10.3390/molecules29174026 (PMC11396458; doi:10.3390/molecules29174026)
Supplement: Supplementary file 1 [file molecules-29-04026-s001.zip]

Archive with 1 entries (1 files):
- molecules-3112033-supplementary.pdf
